# Supplementary material for: Temozolomide Chronotherapy in Glioma: A Systematic Review
Source: Curr Oncol. 2023 Feb 4;30(2):1893–902. doi: 10.3390/curroncol30020147 (PMC9955138; doi:10.3390/curroncol30020147)
Supplement: Supplementary file 1 [file curroncol-30-00147-s001.zip]

Archive with 1 entries (1 files):
- curroncol-2172282-supplementary-need update.pdf
